# Supplementary material for: Impact of the COVID-19 nonpharmaceutical interventions on influenza and other respiratory viral infections in New Zealand
Source: Nat Commun. 2021 Feb 12;12:1001. doi: 10.1038/s41467-021-21157-9 (PMC7881137; doi:10.1038/s41467-021-21157-9)
Supplement: Supplementary file 4 — Source Data [file 41467_2021_21157_MOESM4_ESM.xlsx]

## Sheet: A-SARI incidence
		SARI, 2020	SARI, 2019	SARI, 2015-2019	Seasonal threshold	Low level (0-40%)	t3	t4	Highlight
Pre-lockdown	1				4.31	8.36	10.41	11.47
	2				4.31	8.36	10.41	11.47
	3				4.31	8.36	10.41	11.47
	4				4.31	8.36	10.41	11.47
	5				4.31	8.36	10.41	11.47
	6				4.31	8.36	10.41	11.47
	7				4.31	8.36	10.41	11.47
	8				4.31	8.36	10.41	11.47
	9				4.31	8.36	10.41	11.47
	10				4.31	8.36	10.41	11.47
	11				4.31	8.36	10.41	11.47
	12				4.31	8.36	10.41	11.47
Lockdown	13				4.31	8.36	10.41	11.47	9.8
	14				4.31	8.36	10.41	11.47	9.8
	15				4.31	8.36	10.41	11.47	9.8
	16				4.31	8.36	10.41	11.47	9.8
	17				4.31	8.36	10.41	11.47	9.8
Post-lockdown	18	1.186	3.101	3.22704	4.31	8.36	10.41	11.47
	19	0.912	4.468	3.34553	4.31	8.36	10.41	11.47
	20	1.641	5.016	3.58888	4.31	8.36	10.41	11.47
	21	1.003	6.566	4.22958	4.31	8.36	10.41	11.47
	22	1.003	7.113	4.94319	4.31	8.36	10.41	11.47
	23	1.094	6.748	5.99402	4.31	8.36	10.41	11.47
	24	1.277	7.022	5.54138	4.31	8.36	10.41	11.47
	25	1.915	7.204	7.10185	4.31	8.36	10.41	11.47
	26	3.648	8.025	7.17904	4.31	8.36	10.41	11.47
	27	3.374	9.575	7.91442	4.31	8.36	10.41	11.47
	28	2.189	7.478	8.16992	4.31	8.36	10.41	11.47
	29	2.918	9.393	8.4906	4.31	8.36	10.41	11.47
	30	2.097	8.39	7.80823	4.31	8.36	10.41	11.47
	31	2.28	7.295	7.40229	4.31	8.36	10.41	11.47
	32	1.824	6.748	8.12315	4.31	8.36	10.41	11.47
	33	2.371	6.475	8.04865	4.31	8.36	10.41	11.47
	34	2.097	7.204	7.17391	4.31	8.36	10.41	11.47
	35	0.821	7.022	8.36517	4.31	8.36	10.41	11.47
	36	1.459	6.201	7.47004	4.31	8.36	10.41	11.47
	37	0.638	5.928	6.9863	4.31	8.36	10.41	11.47
	38	0.547	6.11	6.46423	4.31	8.36	10.41	11.47
	39	1.003	4.651	5.0575	4.31	8.36	10.41	11.47

## Sheet: B-SARI-flu
		influenza, 2020	influenza, 2019	influenza, 2015-2019	Seasonal threshold	Low level (0-40%)	Moderate (40-90%)	High (90-97.5%)	Highlight
Pre-lockdown	1				0.84	2.75	4.62	5.81
	2				0.84	2.75	4.62	5.81
	3				0.84	2.75	4.62	5.81
	4				0.84	2.75	4.62	5.81
	5				0.84	2.75	4.62	5.81
	6				0.84	2.75	4.62	5.81
	7				0.84	2.75	4.62	5.81
	8				0.84	2.75	4.62	5.81
	9				0.84	2.75	4.62	5.81
	10				0.84	2.75	4.62	5.81
	11				0.84	2.75	4.62	5.81
	12				0.84	2.75	4.62	5.81
Lockdown	13				0.84	2.75	4.62	5.81	4
	14				0.84	2.75	4.62	5.81	4
	15				0.84	2.75	4.62	5.81	4
	16				0.84	2.75	4.62	5.81	4
	17				0.84	2.75	4.62	5.81	4
Post-lockdown	18	0	0.944	0.21256	0.84	2.75	4.62	5.81
	19	0	2.011	0.249717	0.84	2.75	4.62	5.81
	20	0	2.944	0.324548	0.84	2.75	4.62	5.81
	21	0	2.918	0.455543	0.84	2.75	4.62	5.81
	22	0	2.868	0.336298	0.84	2.75	4.62	5.81
	23	0	3.907	0.630482	0.84	2.75	4.62	5.81
	24	0	2.542	1.45083	0.84	2.75	4.62	5.81
	25	0	2.598	1.86392	0.84	2.75	4.62	5.81
	26	0	3.161	2.54064	0.84	2.75	4.62	5.81
	27	0	3.83	1.97309	0.84	2.75	4.62	5.81
	28	0	2.528	2.80796	0.84	2.75	4.62	5.81
	29	0	2.323	2.44262	0.84	2.75	4.62	5.81
	30	0	2.277	3.08569	0.84	2.75	4.62	5.81
	31	0	1.294	3.14665	0.84	2.75	4.62	5.81
	32	0	1.567	2.48541	0.84	2.75	4.62	5.81
	33	0	1.168	1.93056	0.84	2.75	4.62	5.81
	34	0	0.645	1.97944	0.84	2.75	4.62	5.81
	35	0	0.611	1.65261	0.84	2.75	4.62	5.81
	36	0	0.535	0.543395	0.84	2.75	4.62	5.81
	37	0	0.456	1.28454	0.84	2.75	4.62	5.81
	38	0	0.122	1.04893	0.84	2.75	4.62	5.81
	39	0	0.186	0.902571	0.84	2.75	4.62	5.81

## Sheet: C-ILI incidence
		ILI, 2020	ILI, 2019	ILI, 2015-2019	Seasonal threshold	Low level (0-40%)	Moderate (40-90%)	High (90-97.5%)	Highlight
Pre-lockdown	1				25.64	45.39	97.56	136.83
	2				25.64	45.39	97.56	136.83
	3				25.64	45.39	97.56	136.83
	4				25.64	45.39	97.56	136.83
	5				25.64	45.39	97.56	136.83
	6				25.64	45.39	97.56	136.83
	7				25.64	45.39	97.56	136.83
	8				25.64	45.39	97.56	136.83
	9				25.64	45.39	97.56	136.83
	10				25.64	45.39	97.56	136.83
	11				25.64	45.39	97.56	136.83
	12				25.64	45.39	97.56	136.83
Lockdown	13				25.64	45.39	97.56	136.83	58
	14				25.64	45.39	97.56	136.83	58
	15				25.64	45.39	97.56	136.83	58
	16				25.64	45.39	97.56	136.83	58
	17				25.64	45.39	97.56	136.83	58
Post-lockdown	18	0	12.6597	7.55293	25.64	45.39	97.56	136.83
	19	0	17.8725	11.2886	25.64	45.39	97.56	136.83
	20	0.4	20.6651	12.3115	25.64	45.39	97.56	136.83
	21	0	32.394	11.563	25.64	45.39	97.56	136.83
	22	0.4	38.3515	18.1145	25.64	45.39	97.56	136.83
	23	0.8	37.6068	16.5517	25.64	45.39	97.56	136.83
	24	0.4	50.6389	20.403	25.64	45.39	97.56	136.83
	25	1.2	48.4048	26.2874	25.64	45.39	97.56	136.83
	26	4.2	53.8038	29.8514	25.64	45.39	97.56	136.83
	27	3.4	53.8038	36.6022	25.64	45.39	97.56	136.83
	28	3.8	43.0058	39.4612	25.64	45.39	97.56	136.83
	29	6	32.7663	44.2596	25.64	45.39	97.56	136.83
	30	3.6	25.6918	47.597	25.64	45.39	97.56	136.83
	31	3.8	17.5002	46.1597	25.64	45.39	97.56	136.83
	32	4.2	18.6172	50.3656	25.64	45.39	97.56	136.83
	33	3.4	15.08	49.8215	25.64	45.39	97.56	136.83
	34	2.2	11.3565	48.1511	25.64	45.39	97.56	136.83
	35	3.2	9.30861	43.2342	25.64	45.39	97.56	136.83
	36	2.8	12.2874	33.4571	25.64	45.39	97.56	136.83
	37	1	7.07455	28.987	25.64	45.39	97.56	136.83
	38	0.8	4.84048	29.2798	25.64	45.39	97.56	136.83
	39	0.8	4.28196	22.3595	25.64	45.39	97.56	136.83

## Sheet: D-ILI-flu
		influenza, 2020	influenza, 2019	influenza, 2015-2019	Seasonal threshold	Low level (0-40%)	Moderate (40-90%)	High (90-97.5%)	Highlight
Pre-lockdown	1				9.28	23.22	53.27	76.89
	2				9.28	23.22	53.27	76.89
	3				9.28	23.22	53.27	76.89
	4				9.28	23.22	53.27	76.89
	5				9.28	23.22	53.27	76.89
	6				9.28	23.22	53.27	76.89
	7				9.28	23.22	53.27	76.89
	8				9.28	23.22	53.27	76.89
	9				9.28	23.22	53.27	76.89
	10				9.28	23.22	53.27	76.89
	11				9.28	23.22	53.27	76.89
	12				9.28	23.22	53.27	76.89
Lockdown	13				9.28	23.22	53.27	76.89	40
	14				9.28	23.22	53.27	76.89	40
	15				9.28	23.22	53.27	76.89	40
	16				9.28	23.22	53.27	76.89	40
	17				9.28	23.22	53.27	76.89	40
Post-lockdown	18	0	4.29526	1.56735	9.28	23.22	53.27	76.89
	19	0	8.12388	2.9485	9.28	23.22	53.27	76.89
	20	0	11.9304	3.51342	9.28	23.22	53.27	76.89
	21	0	18.7791	5.99279	9.28	23.22	53.27	76.89
	22	0	22.0812	8.18627	9.28	23.22	53.27	76.89
	23	0	19.793	10.686	9.28	23.22	53.27	76.89
	24	0	31.6493	16.8634	9.28	23.22	53.27	76.89
	25	0	29.62	20.2153	9.28	23.22	53.27	76.89
	26	0	33.8461	23.0769	9.28	23.22	53.27	76.89
	27	0	36.4898	27.4079	9.28	23.22	53.27	76.89
	28	0	25.7104	25.3482	9.28	23.22	53.27	76.89
	29	0	16.6996	28.368	9.28	23.22	53.27	76.89
	30	0	14.4097	27.7204	9.28	23.22	53.27	76.89
	31	0	10.9469	21.6841	9.28	23.22	53.27	76.89
	32	0	9.10382	17.3628	9.28	23.22	53.27	76.89
	33	0	5.02665	13.4703	9.28	23.22	53.27	76.89
	34	0	5.52932	10.4348	9.28	23.22	53.27	76.89
	35	0	2.42024	7.12901	9.28	23.22	53.27	76.89
	36	0	3.7793	6.13858	9.28	23.22	53.27	76.89
	37	0	2.55056	3.65064	9.28	23.22	53.27	76.89
	38	0	1.6197	4.71344	9.28	23.22	53.27	76.89
	39	0	1.78725	3.62623	9.28	23.22	53.27	76.89

## Sheet: E-SHIVERS-II&III ILI&ARI
																	ILI, 2018	ILI, 2019	ARI, 2020	ILI, 2020	highlight
															Pre-Lockdown	1
													Pre-Lockdown			2
																3
																4
																4
																6
																7
																8
																9
																10
																11
																12
															Lockdown	13					40
													Lockdown			14					40
																15					40
																16					40
																17					40
															Post-Lockdown	18	0	5	0	0
																19	3.84615	3.75	1.42755	0
																20	3.07692	7.5	2.13675	0
													Post-Lockdown			21	1.92308	3.125	7.10732	0
																22	2.30769	1.875	3.53607	0
																23	2.30769	2.5	4.24028	0
																24	1.92308	5	6.35145	0.705716
																25	5	5.625	19.7461	4.23131
																26	7.30769	6.25	27.4648	1.40845
																27	3.46154	5.625	28.8529	2.81492
																28	5.76923	6.25	23.8932	2.81096
																29	5.76923	5	18.2584	3.51124
																30	6.92308	4.375	19.6353	0.701262
																31	4.61538	4.375	33.6135	1.40056
																32	7.30769	6.875	24.4584	1.39762
																33	5.76923	5.625	37.7358	0.698812
																34	8.07692	5	38.4078	0.698324
																35	6.92308	8.75	23.6934	0.696864
																36	7.30769	4.375	17.4216	1.39373
																37	10.3846	5.625	20.9059	0.696864
																38	7.69231	5	21.6028	0.696864
																39	6.53846	2.5	20.2091	1.39373
																	5	1.25	0	0
																	3.07692	0	0	0
																	0.384615	0	0	0
													38
													39
													40
													week
													18
													19
													20
													21
													22
													23
													24
													25
													26
													27
													28
													29
													30
													31
													32
													33
													34
													35
													36
													37
													38
													39
													40

## Sheet: F-SHIVERS-II&III flu
		influenza, 2018	influenza, 2019	influenza, 2020	highlight
Pre-Lockdown	1
	2
	3
	4
	4
	6
	7
	8
	9
	10
	11
	12
Lockdown	13				4.7
	14				4.7
	15				4.7
	16				4.7
	17				4.7
Post-Lockdown	18	0	1.25	0
	19	0	0.625	0
	20	0	0	0
	21	0	0	0
	22	0.384615	0	0
	23	0.384615	1.25	0
	24	0	0	0
	25	0	2.5	0
	26	0	0.625	0
	27	0.769231	0.625	0
	28	0.769231	2.5	0
	29	0	2.5	0
	30	0.769231	3.125	0
	31	1.15385	0.625	0
	32	1.53846	1.25	0
	33	1.15385	1.25	0
	34	1.92308	1.25	0
	35	3.84615	1.25	0
	36	1.92308	0.625	0
	37	3.07692	1.875	0
	38	2.30769	0.625	0
	39	0.769231	0.625	0
		0.769231	0.625	0
		0.384615	0	0
		0	0	0

## Sheet: G-ICD flu
		J09-J11 influenza, 2020	J09-J11 influenza, 2015-2019	Highlight
Pre-lockdown	1	18	7
	2	19	12
	3	23	10
	4	25	8
	5	26	8
	6	20	7.5
	7	23	8
	8	22	12
	9	11	10
	10	19	12
	11	17	13
	12	15	7
Lockdown	13	8	6	29
	14	12	12	29
	15	6	11	29
	16	4	13	29
	17	3	8	29
Post-lockdown	18	3	11
	19	2	9
	20	0	9
	21	1	17
	22	2	20
	23	1	15
	24	2	21
	25	1	54
	26	2	63
	27	1	99
	28	1	154
	29	1	159
	30	2	154
	31	1	155
	32	0	158
	33	0	143
	34	0	123
	35	0	100
	36		88
	37		65
	38		68
	39		56
	40		39
	41		23
	42		19
	43		13
	44		10
	45		11
	46		11
	47		7
	48		7
	49		8
	50		8
	51		10
	52		5
			4

## Sheet: H-LabBasedInfluenza
		Highlight	flu, 2015-2019	A (not sub-typed)	A(H1N1)pdm09	A(H3N2)	B (not lineage-typed)	B/Victoria lineage	B/Yamagata lineage	Total (A+B)
Pre-lockdown	1		10	6	8	1	0	0	0	15
	2		8	8	11	2	2	0	0	23
	3		14	16	17	2	14	0	0	49
	4		14	24	17	2	6	0	0	49
	5		19	33	18	2	7	0	0	60
	6		12	32	9	1	1	0	0	43
	7		12	21	13	1	1	0	0	36
	8		17	41	10	2	2	0	0	55
	9		14	9	9	0	4	0	0	22
	10		11	32	7	0	2	0	0	41
	11		17	20	19	0	1	0	0	40
	12		22	36	3	0	2	0	0	41	474
Lockdown	13	60	16	11	0	0	0	0	0	11
	14	60	13	6	0	0	0	0	0	6
	15	60	15	2	0	0	0	0	0	2
	16	60	13	0	0	1	0	0	0	1
	17	60	11	0	0	0	0	0	0	0	20
Post-lockdown	18		16	0	0	0	0	0	0	0
	19		11	0	0	0	0	0	0	0
	20		18	1	0	0	0	0	0	1
	21		24	0	0	0	0	0	0	0
	22		36	0	0	0	0	0	0	0
	23		54	0	0	0	0	0	0	0
	24		39	1	0	0	0	0	0	1
	25		78	0	0	0	0	0	0	0
	26		138	0	0	0	0	0	0	0
	27		224	0	0	0	0	0	0	0
	28		307	0	0	0	2	0	0	2
	29		295	2	0	0	0	0	0	2
	30		231	0	0	0	0	0	0	0
	31		212	0	0	0	0	0	0	0
	32		276	0	0	0	0	0	0	0
	33		239	0	0	0	0	0	0	0
	34		254	0	0	0	0	0	0	0
	35		238	0	0	0	0	0	0	0	6
	36		156	0	0	0	0	0	0	0	500
	37		151	0	0	0	0	0	0	0	0.988
	38		129	0	0	0	0	0	0	0	0.012
	39		134	0	0	0	0	0	0	0
	40		67
	41		41								0.948
	42		37								0.04
	43		27								0.012
	44		14
	45		16
	46		12
	47		7
	48		6
	49		6
	50		3
	51		4
	52		5
	Total			301	141	14	44	0	0	500
						456			44
						0.912			0.088
						155
						0.909677
						0.0903226

## Sheet: Table
Table. The number of influenza and other respiratory viruses detected and their reduction in 2020 before, during and after the nationawide lockdown compared wuth the reference period of 2015-2019
Virus	Pre-Lockdown				Lockdown	Post-Lockdown
					Level 4	Level 3	Level 2	Level 1	Level 2&3	Level 2&1	Subtotal
Month	Jan	Feb	1-24Mar	Subtotal	25Mar-27Apr	28Apr-12May	13May-7Jun	8Jun-11 Aug	12Aug-29Aug	31Aug-27Sept
No. weeks	1 to 5	6 to 9	10 to 12		13 to 17	18 to 19	20 to 23	24 to 32	33 to 35	36 to 39
Influenza
No. (2020)	196	156	122	474	20	0	1	5	0	0	6
Median (2015-19)	84	55	62	206	62	27	126	2618	731	544	5062
IQR (2015-19)	39-85	30-94	21-66	90-240	51-139	20-79	89-318	1120-3165	549-996	513-935	3131-5097
% Reduction*	-133.3	-183.6	-96.8	-130.1	67.7	100	99.2	99.8	100	100	99.9
RSV
No. (2020)	9	16	9	34	16	3	8	15	5	3	34
Median (2015-19)	14	15	15	44	85	46	162	1176	270	159	1743
IQR (2015-19)	14-15	11-16	15-20	40-45	43-93	40-57	159-167	1056-1219	253-361	146-287	1591-2103
% Reduction*	35.7	-6.7	40	22.7	81.2	93.5	95.1	98.7	98.1	98.1	98
Rhinovirus
No. (2020)	103	177	238	518	26	2	10	175	95	44	326
Median (2015-19)	72	79	90	232	144	79	209	529	175	305	1282
IQR (2015-19)	67-85	76-87	77-111	220-303	135-193	62-94	206-227	498-538	172-216	244-336	1277-1384
% Reduction*	-43.1	-124.1	-164.4	-123.3	81.9	97.5	95.2	66.9	45.7	85.6	74.6
Enterovirus
No. (2020)	34	30	23	87	3	0	5	33	9	14	61
Median (2015-19)	40.5	34	34	107.5	69	26.5	44	110.5	53.5	84	343
IQR (2015-19)	34-48	29-45	25-54	102-133	58-81	20-35	42-51	88-140	41-56	67-107	262-383
% Reduction*	16	11.8	32.4	19.1	95.7	100	88.6	70.1	83.2	83.3	82.2
Adenovirus
No. (2020)	54	54	37	145	9	3	12	39	25	24	103
Median (2015-19)	83	59.5	66.5	207	75	46.5	79	227.5	84.5	129	554
IQR (2015-19)	45-151	53-77	54-76	156-299	73-100	41-55	70-105	207-290	75-131	89-237	519-780
% Reduction*	34.9	9.2	44.4	30	88	93.5	84.8	82.9	70.4	81.4	81.4
hMPV
No. (2020)	11	26	45	82	10	3	10	17	7	3	40
Median (2015-19)	7	4	6	16	10	5	24	187	103	159	513
IQR (2015-19)	7-10	2-5	4-10	12-21	5-13	5-8	20-26	161-207	95-109	147-178	458-538
% Reduction*	-57.1	-550	-650	-412.5	0	40	58.3	90.9	93.2	98.1	92.2
PIV
No. (2020)	25	25	22	72	32	9	24	41	18	9	101
Median (2015-19)	27	9	7	43	28	17	31	230	82	148	508
IQR (2015-19)	24-28	8-12	6-8	38-45	21-37	16-19	31-55	200-317	66-148	136-231	398-803
% Reduction*	7.4	-177.8	-214.3	-67.4	-14.3	47.1	22.6	82.2	78	93.9	80.1
*% Reduction = 1 - [No. virus (2020)/median no. virus (2015-2019)]%; IQR refers to interquartile range; RSV refers to respiratory syncytial virus; hMPV refers to human metapneumovirus; PIV refers to parainfluenza virus types 1-3. New Zealand COVID-19 alert levels and dates and related public health measures can be accessed at: https://covid19.govt.nz/assets/resources/tables/COVID-19-alert-levels-…
